# Supplementary material for: Mitochondrial Sequence Variation, Haplotype Diversity, and Relationships Among Dromedary Camel-Types
Source: Front Genet. 2021 Aug 30;12:723964. doi: 10.3389/fgene.2021.723964 (PMC8435798; doi:10.3389/fgene.2021.723964)
Supplement: Supplementary file 2 [file Table_1.XLSX]

## Sheet: Sheet1
Table S1: A brief description of the new samples generated for this study. The samples are unrelated and belong to six different camel-types. The Cdrom number mentioned in the table corresponds to the ID for each individual.
Camel-types	Gender	n	Cdrom number
Majaheem	Male	1	264
	Female	20	100-140-148-171-193-194-195-196-198-199-201-202-204-229-250-257-258-259-260-263
	Unknown	4	145-197-203-334
Sofor	Male	2	93-192
	Female	20	70-92-178-261-212-213-214-215-216-217-218-219-338-342-346-352-358-365-366-367
	Unknown	3	170-243-359
Shaele	Male	1	221
	Female	22	73-89-90-91-110-111-112-113-169-173-179-181-188-189-205-207-237-241-247-251-265-306
	Unknown	2	206-242
Shageh	Male	5	163-176-223-292-232
	Female	5	135-158-209-210-236
Homor	Male	2	160-222
	Female	7	137-155-180-187-190-121-208
Waddah	Male	1	161
	Female	24	86-96-102-107-108-109-114-126-128-131-132-133-142-149-152-151-156-157-159-162-165-167-168-175
