# Supplementary material for: Mitochondrial Sequence Variation, Haplotype Diversity, and Relationships Among Dromedary Camel-Types
Source: Front Genet. 2021 Aug 30;12:723964. doi: 10.3389/fgene.2021.723964 (PMC8435798; doi:10.3389/fgene.2021.723964)
Supplement: Supplementary file 3 [file Table_2.XLSX]

## Sheet: Sheet1
Table S2: Description of mtDNA sequences (867bp) obtained from publicly available (published) sources as well as unpublished sources (from Saudi Arabia). Each camel-type was assigned to its country of origin.
Country	Camel-type	Sample size	Sample size
		(published)	(unpublished)
Algeria	Sahraoui	17	---
	Targui	16	---
Australia	NA	38	3
Chad	Arabi	13	---
Egypt	Jebali	29	---
Ethiopia	Borena	27	---
Iran	NA	30	---
India	NA	19	---
Jordan	NA	26	---
Kenya	Rendille	9	5
	Turkana	7	2
	Gabbra	4	1
	NA	13	---
Kuwait	Shaele	18	---
Libyia	NA	9	---
Niger	Kala	16	---
	Ja	15	---
	Kubule	2	---
	Kurri	13	---
	NA	7	---
Oman	Batinah	30	1
	Dhofar	22	3
	NA	---	4
Pakistan	Kohi	21	---
	Raidi	17	---
	NA	---	1
Saudi Arabia	Awarik	30	14
	Awadi	27	6
	Hadana	23	4
	Sahlia	17	6
	Hurra	15	11
	Maghateer	16	9
	Sofor	18	6
	Majaheem	14	4
	Shaele	12	6
Somalia	NA	14	4
Sudan	Hawari	6	---
	Hasani	3	---
	Kababish	6	---
	Baladia	17	---
	Kenana	2	---
	Arabi	2	---
	NA	34	5
Syria	Raka	13	---
Tunisia	NA	31	---
United Arab Emirates	Omani	5	8
	Khalfan	5	---
	NA	23	---
Yemen	NA	8	---
