# Supplementary material for: Mitochondrial Sequence Variation, Haplotype Diversity, and Relationships Among Dromedary Camel-Types
Source: Front Genet. 2021 Aug 30;12:723964. doi: 10.3389/fgene.2021.723964 (PMC8435798; doi:10.3389/fgene.2021.723964)
Supplement: Supplementary file 4 [file Table_3.XLSX]

## Sheet: Sheet1
Table S3: Mitochondrial DNA polymorphisms in the sequenced 867bp among the 972 studied samples. Nucleotide positions are according to Genbank (NC009849).
		Coding			Noncoding	Total
		CYTB	tRNAthr	tRNApro	D-loop
Nucleotide position	Start	15112	15296	15364	15430	15112
	End	15295	15364	15429	~15979	~ 15979
Length (bp)		184	68	64	549	867
Number of haplotypes		11	6	7	58	82
Haplotype diversity		0.202	0.245	0.02	0.7	0.725
Variable sites		10	5	6	28	48
Transitions		9	5	6	26	45
Transversions		1	0	0	2	3
