# Supplementary material for: Mitochondrial Sequence Variation, Haplotype Diversity, and Relationships Among Dromedary Camel-Types
Source: Front Genet. 2021 Aug 30;12:723964. doi: 10.3389/fgene.2021.723964 (PMC8435798; doi:10.3389/fgene.2021.723964)
Supplement: Supplementary file 5 [file Table_4.XLSX]

## Sheet: Sheet1
Table S4: The identified polymorphic sites within the 867bp sequenced mitochondrial region. Relative position is the variant position in relation to the sequenced region, while the mitochondrial genome position is the actual position of the variant according to the reference sequence used from Genbank (NC009849).
Polymorphic site	Relative position	Mito. ref. position	Type	Variant
1	12	15123	Transversion	G/T
2	37	15149	Transition	T/C
3	44	15155	Transition	A/G
4	49	15160	Transition	G/A
5	56	15167	Transition	A/G
6	60	15171	Transition	G/A
7	72	15183	Transition	T/C
8	82	15193	Transition	A/G
9	130	15241	Transition	C/T
10	146	15257	Transition	G/A
11	224	15335	Transition	T/C
12	225	15336	Transition	A/G
13	234	15345	Transition	G/A
14	236	15347	Transition	C/T
15	243	15354	Transition	T/C
16	256	15367	Transition	G/A
17	258	15369	Transition	G/A
18	263	15374	Transition	G/A
19	264	15375	Transition	G/A
20	267	15378	Transition	A/G
21	282	15393	Transition	G/A
22	322	15433	Transition	T/C
23	355	15466	Transition	T/C
24	367	15478	Transition	A/G
25	370	15490	Transition	C/T
26	373	15493	Transition	A/G
27	375	15495	Transition	G/A
28	381	15501	Transition	C/T
29	336	15446	Transition/ transversion	A/G/T
30	384	15504	Transition	G/A
31	385	15505	Transition	G/A
32	389	15506	Transition	G/A
33	393	15510	Transition	G/A
34	397	15514	Transition	C/T
35	414	15531	Transition	C/T
36	442	15559	Transition	A/G
37	452	15569	Transversion	A/C
38	489	15606	Transition	A/G
39	491	15608	Transition	T/C
40	508	15625	Transition	G/A
41	512	15629	Transition	T/C
42	535	15652	Transition	T/C
43	600	15717	Transition	T/C
44	601	15718	Transition	A/G
45	684	15801	Transition	T/C
46	744	15861	Transition	C/T
47	747	15864	Transition	A/G
48	810	15927	Transition	G/C
