# Supplementary material for: Mitochondrial Sequence Variation, Haplotype Diversity, and Relationships Among Dromedary Camel-Types
Source: Front Genet. 2021 Aug 30;12:723964. doi: 10.3389/fgene.2021.723964 (PMC8435798; doi:10.3389/fgene.2021.723964)
Supplement: Supplementary file 6 [file Table_5.XLSX]

## Sheet: Sheet1
Table S5: The identified haplotype sequences of Camelus dromedarius along with the two naming systems, frequency in percentage, haplogroup clustering, and accession number. Shown sequences only included the variable sites and not invariable sites. Variable sites were mentioned in Table S4.
Old Name	New Name	Frequency%	Sequence	Haplogroup	Accession #
A16	A2	2.37	GTAGAGTACGTAACTGGGGAGTGTACAACGGGGCCAAATATTTATTAC	A	JX946207
A17	A22	0.31	GTAGAGTACGTAACTGGGGAGTGTACAACGGGGCCAAATATTTATCAC	A	JX946230
A18	A17	0.41	GTAGAGTACGTAACTGGGGAGTGCACAACGGGGCCAAATATTTATTAC	A	JX946236
A19	A11	0.21	GTAAAGTACGTAACTGGGGAGTGTACAACGGGGCCAAATATTTATTAC	A	JX946238
A20	A13	0.1	GTAGAGTACGTAACTGGGGAGTGTACAACGGGGCCAAATATTTGTTAC	A	JX946253
A21	A1	5.56	GTAAAGTACGTAACTGGGGAGTGTACAACGGGGCCAAATATTTATCAC	A	JX946214
A22	A3	1.75	GTAAAGTACGTAACTGGGGAGTGTACAACGGGGCCAAATATTCATCAC	A	JX946227
A30	A9	0.1	GTAAAGTACGTAACTGGGGAGTGTACAACGGGGCCAAATATTTATCAG	A	JX946263
A31	A5	0.1	GTAAAGTACGTAACTGGGGAGTGTACAACGGGGCCAAATATTTGTCAC	A	JX946261
A32	A7	0.21	GTAAAGTATGTAACTGGGGAGTGTACAACGGGGCCAAATATTTATCAC	A	JX946258
A42	A19	0.21	GTAAAGTACGTAACTGGGGAGTGTACAACGGGGCCAAATATTCATTAC	A	JX946234
A43	A12	0.1	GTAGAGTACGTAACTGGGGAGTGTACAACGAGGCCAAATATTTATTAC	A	JX946243
A55	A8	0.21	GTAAAGTACGTAACTGGGGAGTGTACAACGGGGCCAAGTATTTATCAC	A	JX946266
A56	A16	0.21	GTAGAGTACGTAACTGGGGAGTGTACAACGGGGTCAAATATTTATTAC	A	JX946256
A57	A20	0.1	GTAAAGTACGTAACTGGGGAGTGTACAACGGGGCCAAACATTCATCAC	A	JX946237
A58	A15	0.21	GTAGAGTACGTAACTGGGGAGTGTACAACGGGGCCAAACATTTATTAC	A	JX946231
A64	A10	0.21	GTAAAGTACGTAACTGGGGAGTGTACAACGGGGCCAAACATTTATCAC	A	JX946268
A65	A4	0.31	GTAAAGTACGTAATTGGGGAGTGTACAACGGGGCCAAATATTTATCAC	A	JX946240
A66	A6	0.21	GTAAAGTACGTAACTGGGGAGCGTACAACGGGGCCAAATATTTATCAC	A	JX946216
A67	A18	0.31	GTAGAGTACGTAACTGGGGAGTGTACAATGGGGCCAAATATCTATTAC	A	JX946217
A68	A21	0.21	GTAAAGTACGTAACTGGGGAGTGTACAACGGGGCCAAATGTTTATCAG	A	JX946215
A70	A23	0.21	GTAGAGTACGTAGCTGGGGAGTGTACAACGGGGCCAAATATTTATCAC	A	KF719284
B1	B1	50.51	GTAGAGTACGTAGCTGGGGAGTATACAGCGGGGCCAAATGTTTATCAG	B	JX946208
B2	B16	0.21	GTAGAGTACGTAGCTGGGGAGTATACAGCGGGGCCAAATGTCTATCAG	B	JX946220
B3	B38	0.21	GTAGAGTACGTAGCTGGGGAGTATACAGCGGGGCCAAATATTTGTCAG	B	JX946221
B4	B17	0.21	GTAGAGCACGTAGCTGGGGAGTATACAGCGGGGCCAAATGTTTATCAG	B	JX946250
B5	B4	6.79	GTAGAGTACGTAGCTGGGGAGTATACAGCGGGGCCAAATATTTATCAG	B	JX946211
B6	B56	0.31	GTAGAGTACATAGCTGGGGAGTATACAGCGGGGCCAAATGTTTATCGG	B	JX946210
B7	B18	0.1	GTAGAGTACGTAGCTGGGGAATATACAGCGGGGCCAAATGTTTATCAG	B	JX946251
B8	B32	0.1	GTAGAGTACGTAGCTGGGGAGTATGCAGCGGGGCCAAATGTTTATCGG	B	JX946252
B9	B2	7.72	GTAGAGTACGTAGCTGGGGAGTATACAGCGGGGCCAAATGTTTATCGG	B	JX946206
B10	B3	7.1	GTAGAGTACGTAGCTGGGGAGTATACAGCGGGGCCAAATGTTTATTAG	B	JX946209
B11	B35	0.1	GTAGAGTACGTAGCTGGGGAGTATACAGCGGGGCCAAATGTTTGTTAG	B	JX946254
B12	B7	1.13	GTAGAGTACGTAGCTGGGGAGTATACAGCGGGGCCAAATGTTTGTCAG	B	JX946249
B13	B10	0.31	GTAGAGTACGTAACTGGGGAGTGTACAACGGGGCCAAACATTTATTAC	B	JX946226
B14	B19	0.1	GTAGAGTACGTGGCTGGGGAGTATACAGCGGGGCCAAATGTTTATCAG	B	JX946228
B15	B58	0.1	GTAGAGTACGTAGCCGGGGAGTATACAGCGGGGCCAAATATTTATTAG	B	JX946229
B23	B5	2.88	GTAGAGTACGTAGCTGGGGAGTATACAGCGGAGCCAAATGTTTATCAG	B	JX946218
B24	B30	0.21	GTAGAGTACGTAGCTGGGGAGTATACGGCGGGGCCAAATGTTTATCGG	B	JX946270
B25	B39	0.1	GTAGAGTACGTAGCTGGGGAGTATACAGCGGAGCCAAATGTTTATCGG	B	JX946262
B26	B50	0.1	GTAGAGTACGTAGCTGGGGAGTATACAGCGGAGCCAAATATTTATCAG	B	JX946259
B27	B36	0.1	GTAGGGTACGTAGCTGGGGAGTATACAGCGGGGCCAAATATTTATCAG	B	JX946260
B28	B6	1.13	GTAGAGTACGTAGCTGGGGAGTATACAGCGGGGCCGAATGTTTATCAG	B	JX946233
B29	B31	0.21	GTAGAGTACGTAGCTAGGGAGTATACAGCGGGGCCAAATGTTTATCGG	B	JX946219
B33	B55	0.21	GTGGAGTACGTAGCTGGGGAGTGTACAGCGAGGCCAAATGTTTATCGG	B	JX946248
B34	B29	0.41	GTAGAGTACGTAGCTGGGGAGTATATAGCGGGGCCAAATGTTTATCAG	B	JX946272
B35	B45	0.21	GTAGAGTACGTAGCTGGGGAGTATACAGCGGGGCCAAATGTTCATCAG	B	JX946222
B36	B8	0.62	GTAGAGTACGTAGCTGGGGAGTATACAGCGGGGCCAAATGCTTATCAG	B	JX946223
B37	B37	0.1	GTAGAGTACGTAGCTGGGGAGTATACAGCGGGGCCAAACATTTATCAG	B	JX946224
B38	B23	0.1	GTAGAGTACGTAGCTGGGGAGTATACAGCGGGGCCACATGTTTATCAG	B	JX946246
B39	B22	0.1	GTAGAGTGCGTAGCTGGGGAGTATACAGCGGGGCCAAATGTTTATCAG	B	JX946235
B40	B20	0.1	GTAGAGTACGTAGCTGGGGGGTATACAGCGGGGCCAAATGTTTATCAG	B	JX946239
B41	B42	0.1	GTAGAGTACGTAGCTGGGGAGTATACAGCGGGACCAAATATTTATCAG	B	JX946247
B44	B13	0.21	GTAGAGTACGTAGCTGGGGAGTATACAGCAGGGCCAAATGTTTATCAG	B	JX946264
B45	B14	0.21	GTAGAGTACGTAGCTGGGGAGTATACAGCGGGGTCAAATGTTTATCAG	B	JX946273
B46	B33	0.41	GTAGAGTACGTAGCTGGGGAGTATACAGCGGGGCCAAATATTTATTAG	B	JX946232
B47	B21	0.1	GTAGAGTACGCAGCTGGGGAGTATACAGCGGGGCCAAATGTTTATCAG	B	JX946245
B48	B44	0.21	GTAGAGTACGTAGCTGGGGAGTATACAGCGGGGCCAAATGTTTGTCGG	B	JX946265
B49	B47	0.1	GTAGAGTACGTAGCTGGGGAGTATACAGCGGGGCCAAATATTCATCAG	B	JX946244
B50	B15	0.21	GTAGAGTACGTAACTGGGGAGTATACAGCGGGGCCAAATGTTTATCAG	B	JX946271
B51	B34	0.31	GCAGAGTACGTAGCTGGGGAGTATACAGCGGGGCCAAATATTTATCAG	B	JX946213
B52	B46	0.1	TTAGAGTACGTAGCTGGGGAGTATACAGCGGGGCCAAATATTTATCAG	B	JX946255
B53	B24	0.1	GTAGAGTACGTAGCTGAGGAGTATACAGCGGGGCCAAATGTTTATCAG	B	JX946257
B54	B11	0.31	GTAGAGTACGTAGCTGGGGAGTATACAGCGAGGCCAAATGTTTATCAG	B	JX946225
B59	B54	0.31	GTAGAGTACGTAGCTGGGGAGTTTACAGCGGGGCCAAATGTTTATCGG	B	JX946241
B60	B9	0.31	GTAGAGTACATAGCTGGGGAGTATACAGCGGGGCCAAATGTTTATCAG	B	JX946242
B61	B57	0.21	GTAGAGTACATAGCTGGAGAGTATACAGCGGGGCCAAATGTTTATCGG	B	JX946269
B62	B12	0.31	GTAGAGTACGTAGCCGGGGAGTATACAGCGGGGCCAAATGTTTATCAG	B	JX946267
B63	B40	0.21	GTAGAGTACGTAGCTGGGGAGTATACAGCGGGGCCAAATATTTATCGG	B	JX946212
B69	A24	0.1	GTAGAGTACGTAGCTGGGGAGTATACAACGGGGCCAAATATTTATTAC	A	KF719283
B71	B43	0.1	GTAGAGTACGTAGCTGGGGAGTATACAGCGAGGCCAAATGTTTATTAG	B	KF719285
B72	B48	0.1	GTAGAGTACGTAGCTGGGGAGTATACAGCGGGGCCAAATATTCATCAC	B	KF719286
B76	A14	0.1	GTAGAGTACGTAACTGGGGAGTGTACAACGGGGCCAAATATTTATTAG	A	KF719287
H74	B49	0.1	GTAGAGTACGTAGCTGGGGAGTATACAGCGGGGCCAAATATTTGTCAC	B	MT164347
H75	B53	0.1	GTAGAGTACGTAGCTGGGGAGTATACAGCGGGGCTAAATGTTTACCAG	B	MT164355
H76	B25	0.1	GTAGAGTACGTAGCTGGGGAGTATACAGCGGGGCTAAATGTTTATCAG	B	MT164357
H77	B26	0.1	GTAGAGTACGTAGCTGGGGAGTATACAGCGGGGCCAAATGTTTACCAG	B	MT164364
H78	B51	0.1	GTAGAGTACGTAGCTGGGGAGTATACAGCGGGGCCAAATATTTATCAC	B	MT164365
H79	B27	0.21	GTAGAGTACGTAGCTGGGGAGTATACAGCGGGGCCAAATGTTTATCAC	B	MT164381/ MT164396
H80	B28	0.21	GTAGAATACGTAGCTGGGGAGTATACAGCGGGGCCAAATGTTTATCAG	B	MT164390/ MT164402
H81	B41	0.1	GTAGAGTACGTAGCTGGGGAGTATACAGCGGGACCAAATGTTTATCAG	B	MT164427
H82	B52	0.1	GTAGAGTACGTAGCTGGGGAGTATACAGCGGAGCCGAATGTTTATTAG	B	MT164458
