# Supplementary material for: Mitochondrial Sequence Variation, Haplotype Diversity, and Relationships Among Dromedary Camel-Types
Source: Front Genet. 2021 Aug 30;12:723964. doi: 10.3389/fgene.2021.723964 (PMC8435798; doi:10.3389/fgene.2021.723964)
Supplement: Supplementary file 7 [file Table_6.XLSX]

## Sheet: Sheet1
Table S6: Significance of the differences in pairwise genetic distances (Fst) based on 867bp mt-DNA sequence between 30 camel-types. Black borders indicate camel-types from the same country except for the first group, which consists of camels from both Kuwait and Saudi Arabia. Boxes highlighted in green denote a statistically significant difference between the indicated pair of camel-types based …
Camel-type	Abr	N	SFR	BOR	BOR	SAH	MGH	HUR	HAD	AWD	AWK	SHQ	HMR	WDH	BAT	DHO	OMN	RAI	KOH	Raka	JEB	TAR	SAHR	ARB	BLD	KAB	HAW	TUR	REN	KUR	KAL	JA	BOR
Sofor	SFR	49		SHL
Shaele	SHL	61	0.88461		MJH
Mejaheem	MJH	43	0.36421	0.03395		SAH
Sahlia	SAH	23	0.05248	0.04237	<0.001		MGH
Maghateer	MGH	25	0.88851	0.70604	0.02475	<0.001		HUR
Hurra	HUR	26	0.43038	0.10404	0.04937	<0.001	0.02985		HAD
Hadana	HAD	28	0.36009	0.03256	0.49164	<0.001	0.03256	0.04948		AWD
Awadi	AWD	32	0.17991	0.01313	0.50734	<0.001	0.02475	0.23548	0.3553		AWK
Awarik	AWK	44	0.92545	0.86319	0.01313	0.02985	0.7701	0.01594	0.03936	0.02124		SHQ
Shageh	SHQ	10	0.3721	0.38583	0.03925	0.02985	<0.001	0.1629	0.04237	0.01313	0.74527		HMR
Homor	HMR	9	0.03576	0.16702	<0.001	0.29574	0.02065	0.01313	<0.001	<0.001	0.14979	0.4736		WDH
Waddah	WDH	25	0.06299	0.07551	0.33139	<0.001	0.02625	0.21607	0.4767	0.4591	0.05248	0.01594	0.00592		BAT
Batinah	BAT	31	0.42387	0.27851	<0.001	0.01313	0.19814	0.02065	<0.001	0.00824	0.48804	0.89341	0.30446	<0.001		DHO
Dhofar	DHO	25	0.11994	0.16421	<0.001	0.32448	0.01594	<0.001	<0.001	<0.001	0.14329	0.70604	0.53089	0.00592	0.34889		OMN
Omani	OMN	8	0.89232	0.51024	0.19133	<0.001	0.36701	0.13677	0.20796	0.1558	0.59574	0.13375	0.04937	0.18883	0.08171	0.04937		RAI
Raidi	RAI	18	0.16871	<0.001	0.42506	<0.001	0.01594	0.11634	0.42709	0.47414	0.03925	<0.001	<0.001	0.4392	<0.001	<0.001	0.08382		KOH
Kohi	KOH	20	0.20333	0.05248	0.02625	0.12265	0.06299	0.01313	0.02124	<0.001	0.04937	0.00763	<0.001	0.01313	0.03936	0.12956	0.07862	<0.001		Raka
Raka	RAK	13	0.00763	<0.001	0.04366	<0.001	<0.001	0.02124	0.02985	0.67	<0.001	0.00592	<0.001	0.23988	<0.001	<0.001	<0.001	0.34911	<0.001		JEB
Jebali	JEB	29	0.52247	0.49213	0.00763	0.27	0.40545	0.01313	0.00592	<0.001	0.49805	0.56411	0.20024	<0.001	0.33309	0.37442	0.14428	<0.001	0.26751	<0.001		TAR
Targui	TAR	16	0.79704	0.27214	0.52457	0.04937	0.29483	0.42506	0.64178	0.22186	0.35661	0.12527	0.00592	0.43359	0.10322	0.04366	0.82245	0.24589	0.01594	0.02065	0.09833		SAHR
Sahraoui	SAHR	17	0.61737	0.56801	0.0779	0.0828	0.27322	0.11634	0.03518	0.04567	0.64578	0.68641	0.28623	0.05979	0.30755	0.26189	0.26091	<0.001	0.08474	<0.001	0.24379	0.33598		ARB
Arabi	ARB	15	0.11015	0.14139	<0.001	0.66381	0.02985	<0.001	<0.001	<0.001	0.13576	0.39827	0.19783	<0.001	0.06299	0.47493	0.01313	<0.001	0.39135	<0.001	0.58773	0.00592	0.08541		BLD
Baladia	BLD	17	0.04937	0.0779	<0.001	0.03925	<0.001	<0.001	<0.001	<0.001	0.03256	0.03395	0.39973	<0.001	0.02475	0.02985	<0.001	<0.001	<0.001	<0.001	0.00592	0.02124	0.14698	<0.001		KAB
Kababish	KAB	6	0.52929	0.92184	0.16059	0.28142	0.72237	0.24379	0.22686	0.11715	0.79112	0.51505	0.27702	0.14539	0.34591	0.16059	0.67782	0.08541	0.23548	0.01313	0.46154	0.62127	0.69214	0.56801	0.60023		HAW
Hawari	HAW	7	0.98799	0.73467	0.09772	0.14188	0.81686	0.12265	0.04916	0.00592	0.83537	0.51836	0.0621	0.03395	0.26301	0.30446	0.60024	0.08662	0.20643	<0.001	0.62448	0.337	0.61466	0.3386	<0.001	0.73357		TUR
Turkana	TUR	9	0.05979	0.20565	<0.001	0.18894	0.11074	0.01313	<0.001	<0.001	0.20994	0.7539	0.91254	<0.001	0.44571	0.40345	0.02475	0	<0.001	<0.001	0.28354	0.03395	0.43057	0.24677	0.28823	0.55759	0.22137		REN
Rendille	REN	14	0.56359	0.39295	0.70695	0.00592	0.18351	0.6505	0.79484	0.56221	0.14698	0.08112	0.04916	0.76299	0.10193	0.01313	0.61885	0.551	0.02124	0.45269	0.04567	0.70265	0.43359	0.03936	0.03395	0.82776	0.4534	0.01313		KUR
Kurri	KUR	13	0.64828	0.50365	0.20015	0.00592	0.40204	0.27733	0.41205	0.17671	0.47051	0.28844	0.04366	0.49983	0.0739	0.02475	0.51505	0.13246	0.00592	0.02475	0.09243	0.71435	0.5414	0.05588	0.12265	0.7579	0.42869	0.11994	0.93985		KAL
Kala	KAL	16	0.47653	0.32275	0.57473	0.04937	0.37632	0.18183	0.5476	0.3531	0.11324	0.25299	0.12686	0.32628	0.11715	0.02124	0.61466	0.50636	0.0705	0.32988	0.31607	0.62716	0.27903	0.05689	0.00592	0.60343	0.6799	0.10774	0.98799	0.98799		JA
Ja	JA	15	0.38661	0.4657	0.07089	0.25711	0.52548	0.10193	0.14749	0.10124	0.64237	0.79112	0.27642	0.14188	0.77241	0.97238	0.36742	0.05979	0.21274	<0.001	0.41329	0.20985	0.48984	0.56221	0.18313	0.6366	0.73656	0.68183	0.10404	0.43038	0.23758		BOR
Borena	BOR	27	0.98799	0.98799	0.98799	0.98799	0.98799	0.98799	0.98799	0.98799	0.98799	0.98799	0.98799	0.98799	0.98799	0.98799	0.98799	0.98799	0.98799	0.98799	0.98799	0.98799	0.98799	0.98799	0.98799	0.98799	0.98799	0.98799	0.98799	0.98799	0.98799	0.98799
Significance			2	7	14	15	12	12	15	15	8	11	11	12	10	12	5	14	15	23	8	6	4	11	22	1	4	11	6	4	2	1	0
