# Supplementary material for: Mitochondrial Sequence Variation, Haplotype Diversity, and Relationships Among Dromedary Camel-Types
Source: Front Genet. 2021 Aug 30;12:723964. doi: 10.3389/fgene.2021.723964 (PMC8435798; doi:10.3389/fgene.2021.723964)
Supplement: Supplementary file 8 [file Table_7.XLSX]

## Sheet: Sheet1
Table S7: Significance of the pairwise differences in genetic distance values (Fst) for the Mezayen camel-types. Abr = camel-type name abbreviation. Green cells indicate the presence of statistically significant differences between the compared pair, and orange ones represent values slightly higher than 0.05. The significant level for all comparisons is a = 0.05.
Camel-type	Abr	N	SFR	SHL	MJH	MGH	SHQ	HMR	WDH
Sofor	SFR	49
Shaele	SHL	61	0.88
Majaheem	MJH	43	0.36	0.03
Maghateer	MGH	25	0.89	0.71	0.02
Shageh	SHQ	10	0.37	0.39	0.04	<0.001
Homor	HMR	9	0.04	0.17	<0.001	0.02	0.47
Waddah	WDH	25	0.06	0.08	0.33	0.03	0.02	0.01
